# Supplementary material for: Diabetes service decentralization to primary healthcare unit in Tigray, Ethiopia: A pilot study
Source: PLoS One. 2025 May 7;20(5):e0320296. doi: 10.1371/journal.pone.0320296 (PMC12058178; doi:10.1371/journal.pone.0320296)
Supplement: S1 File — (XLSX) [file pone.0320296.s001.xlsx]

## Sheet: Sheet2
Group	Gender	age	marital_status_1_3	religion_1_4	educational_level_1_5	occupation_1_6	kebelle_1_8	mode_of_payment_1_10	reason_for_free_service_1_11	member_of_dm_ass_1_12	reason_for_not_member_1_13	member_of_CBHI_1_14	familysize_1_15	hrs_to_hospital_1_16	mode_of_travel_1_17	monthly income_1_21	type_of_dm_1_2	DM duration in years	DM duration in months	frst_degree_dm	HgA1C	FBS	Creatinen	complication	bloodpressure	Drugdiscontinuation	FBSfollowup	episod hypoglycemia	smoke_cigarette	drink_alcohol_2_7	swa_week_2_8_1	meis_week_2_8_2	areki_week_2_8_4	beer_week_2_8_5	no_of_meals_per_day_2_9	enjera_week_2_10_1	no_of_meals_per_day_2_92	enjera_week_2_10_13	kicha_week_2_10_2	bread_week_2_10_3	rice_week_2_10_4	pasta_mac_week_2_10_5	potato_week_2_10_6	meat_week_2_10_7	milk_week_2_10_8	egg_week_2_10_9	cereals_week_2_10_10	selata_week_2_10_11	kosta_week_2_10_12
Hagereselam	1		1	2	4	2		1	Hi	2		2			3		2			0	7.8		0.57	No	No		151	0	0	0
Hagereselam	2	75	3	1	1	4	1	1	Low income	2		1	1	0.25	2	1000	2		5	0	7.7		0.54	No	2		270	0	0	0					2	7	2	7	0	0	1	2	0	0	3	0	7	7	0
Hagereselam	1	27	2	1	3		Seret	1	CBHI	2	Lack of knowledge	1	3	1	2	500	1	9		0	8.3		0.47	No	1		189	0	0	0					3	15	3	15	0	0	0	0	0	0	0	0	7	0	0
Hagereselam	2	55	1	1	1	4	Adu gumare	1	CBHI	1		1	3	0.5	1	1000	2	5		0	7.4		0.5	No	1		151	0	0	0					2	6	2	6	2	0	0	0	1	0	0	0	7	1	1
Hagereselam	2	40	1	1	3	4	2	1	Low income	2	Lack of knowledge	1	6	30	4	3000	2	2	6	0	4.9	112	0.51	No	No		200	0	0	0					2	5	2	5	0	0	0	0	0	0	0	0	7	0	0
Hagereselam	1	66	1	1	1	1	1	1	Tegadalaye	1		2	7	0.2	2	800	2		4	0	9.1	149	0.93	No	No		54	0	0	0			0	0	3	7	3	7	0	1	0	0	2	0	0	0	7	2	2
Hagereselam	1	62	1	1	2	1	Lemeat	1	CBHI	1		1	2	1	2	1200	2	27		0	6.9		0.6	No	1		248	0	0	0					3	10	3	10	0	5	0	0	0	0	2	0	0	2	2
Hagereselam	2	30	1	1	3	4	Michael abiy	1	Low income	1		1	5	2	2	1200	1	9		0	7.1	395	0.58	No	1			0	0	0					3	10	3	10	0	0	0	0	0	0	2	7	7	1	1
Hagereselam	2	30	1	1	1	4	Adewelka	1	CBHI	2	Not knowing	1	6	2	2	1000	1	4		0	10.3	177	0.49	No	1		252	0	0	0					3	10	3	10	0	0	0	0	0	0	0	0	7	1	1
Hagereselam	2	48	1	1	1	4	Arege	1	CBHI	1		1	12	2.5	4	0	2	2		0	7.8		0.8	No	1			0	0	1	20	0	2		3	20	3	20	3.5								7	1
Hagereselam	2	13	2	1	3	5	Aynberke	1	Low income	2	Lack of knowledge	1	8	2.5	2	1500	1	1	7	0	11.4		0.54	No	No		138	0	0	0					4	14	4	14	4	2			0	0	0	0	3	0.5	0.5
Hagereselam	2	20	1	1	3	4	Argi	1	CBHI	2	Lack of knowledge	1	3	1.25	4	1500	1	12		0	10.9	271	0.88	No	1			0	0	0					3	10	3	10	0	0	0	0	0	0	0	0	7	1	0
Hagereselam	1	14	2	1	3	5	Lemat	1	CBHI	2	Lack of knowledge	1	6	0.5	1		1	2		0	4.8		0.59	No	1		155	0	0	0					3	10	3	10	3	0	0	0	0	0	0	0	7	1	0
Hagereselam	1	28	1	1	1	1	Emni ankelalu	1	CBHI	1		1	5	1.5	4	2000	1	5		0	9.5	310	0.67	No	1		177	0	0	1	6	0	0	4	3	20	3	20	0	0	0	0	1				7	1	0
Hagereselam	1	16	2	1	3	5	Selam	1	CBHI			1	8	1.5	2	0	1	1		0	6.3	161	1.04	No	1			0	0	0					3	10	3	10	0	2	0	0	0	0	0	0	4	3	0
Hagereselam	2	18	2	1	3	5	Damariam	1	CBHI	1		1	5	2	4		1	4		0	10.3	118	0.6	No	1		78	0	0	0					3	10	3	10	0	0	0	0	0	0	0	0	2	0	1
Hagereselam	1	36	1	1	3	1	Hadebet	1	CBHI	1		1	8	2.5	2	2500	1	3	2	0	9.2	101	0.66	No	1		170	0	0	1	20				3	21	3	21	2	3			0				1	1	1
Hagereselam	2	35	1	1	1	1	Melfa	1	CBHI	1		1	8	2	2	500	2	1	9	0	10.9	175	0.67	No	1		116	5	0	0					2	14	2	14	0	0	0	0	0				4	0	0
Hagereselam	1	23	2	1	4	1	Adi azmera	1	CBHI	1		1	1	0.5	1	3000	1	8		0	9	175	0.62	No	1		127	0	0	1	1				3	2	3	2	0	1	0	0	0				2	3	1
Hagereselam	2	58	4	1	1	1	Hagereselam	1	Low.income letter	1		2	3	1	2	500	2	8		0	5.5	76	0.64	No	1		177	0	0	1	1				3	10	3	10	7	2	0	0	0	0			1	1	1
Hagereselam	2	45	4	1	1	1	Arege	1	CBHI	1		2	3	0.75	4	500	2	1	6	0	8.1		0.78	No	1		69	0	0	0					3	5	3	5	0	0	1	0	2	0	0	0	2	0	0
Hagereselam	2	54	1	1	1	4	Mizan abreha	1	CBHI	1		1	3	30	1	1500	2	5			10.4	530	0.72	No	1		200	3	0	0					3	10	3	10	0	0	0	0	0				0	1	1
Hagereselam	1	30	3	1	1		Hadenet	1	CBHI	1		1	3	1	2	0	1	3		0	5.9	56	0.88	No	1			5	0	0					2	2	2	2	0	0	0	0	0	0	0	0	7	1	0
Hagereselam	2	50	1	1	1	4	Ayni berekte	1	CBHI	2	Lack of knowledge	1	9	1	4	1500	2	2		0	6.6	102	0.73	No	3		116	0	0	0					3	10	3	10	1	2	0	0	0				4	1	1
Hagereselam	2	31	1	1	1	4	Manecheka	1	CBHi	1		1	7	0.5	1	2000	1	4		0	10.7	237	0.7	No	2		108	0	0	1	1				3	10	3	10	0	0	0	0	0				3	0	0
Hagereselam	1	19	2	1	3		Arege	1	CBHI	1		1	5	0.5	2		1		6	0	7	95	0.8	No	1		146	0	0	0					3	17	3	17	0	0	0	0	0	0	0	0	0	1	2
Hagereselam	2	67	1	1	1	1	1	1	Tegadalay	1		2	7	0.33	2	1500	2		4	0	4.9		1.02	No	3		101	0	0	0					3	16	3	16	0	0	2	0	2				0	1	1
Hagereselam	1	55	1	1	5	1	Hagereselam	2		2	New to service	2			4	12000	2		4	0	6.6		0.74	No	2		160	0	0	1				6	3	9	3	9	1	0	3	3	1	0	0	0	7	3	3
Hagereselam	2	48	1	1	1	4	Melfa	1	CBHI	1		1	5	1	2	1000	2	3		0	5.9	135	0.69	No	2		143	0	0	0					3	14	3	14	0	0	0	0	0	0	0	0	2	2	2
Hagereselam	1	24	1	1	2	3	Selam	1	CBHI	1			3	0.75	2	1000	1	6		0	5.2		0.75	No	1		115	2	0	0					3	21	3	21	2	2	0	0	1	0	0	0	2	3	2
Hagereselam	1	45	1	1	1	1	Hadenet	1	CBHI	1		1	7	3.5	2	1000	1	8		0	7.9	319	0.65	No	1		47	3	0	1	1	0	0	0	3	10	3	10	0	1	0	0	0	0	0	0	5	0	0
Hagereselam	1	68	3	1	1	1	Seret	1	CBHI	2	Lack of money	1	2	0.5	1	400	2	12		0	13.7		0.59	No	2		160	0	0	1	1		1		3	10	3	10	2	2				1			4
Hagereselam	2	24	1	1	4	4	Simret	1	Cbhi	2	Lack of knowledge	1	4	1.5	4	2000	1	6		0	8.6	124	0.81	No	1		142	0	0	1	1				4	10	4	10	1	1	0	0	1	1	0	1	5	4	1
Hagereselam	1	45	1	1	3	1	Hadenet	1	Cbhi	1		2	6	5	2	1000	2	5		0	5.8		0.62	No	1		200	0	0	0	1	0	1	0	3	21	3	21	0	7	0	0	0	0	0	7	7	0	0
Hagereselam	1	73	1	1	1	1	M/abiy	1	ART	2	Lack of kowledge	2	4	0.25	2	0	2		5	0	8.5		0.79	No	2			0	0	0					3	14	3	14	0	0	0	1	0	2	0	0	7	0	1
Hagereselam	1	45	1	1	5	2	H/selam	2		2	Lack of knoweledge	2			2	4500	2	1		0	6.5	192	0.67	No	3		176	0	0	0					3	10	3	10	1	7	0	1	1	4	3	1	7	1	0
Hagereselam	2	45	4	1	1	1	Melfa	1	Cbhi	1		1	5	1	2	500	2	5		0	10.6	97	0.69	No	1		146	0	0	1	2				3	10	3	10	3	1	0	0	0	0	0	0		2	1
Hagereselam	1	67	1	1	3	4		1	Cbhi	1		1	4	0.2	2	0	2	5		0	8.3		0.83	No	3		175	0	0	0					3	10	3	10	0	0	0	0	0	0	0	0	7	0	0
Hagereselam	1	34	1	1	1	1		1	Cbhi	1		1	6	5	4	1500	1	5		0	7.9		0.9	No	1		104	0	0	1	7				3	21	3	21	7	1							5
Hagereselam	2	24	1	1	3	4	Da mariam	1	CbHI	1		1	3	0.5	1	1500	1	1	6	0	7.3	77	0.47	No	No		145	0	0	1	1				3	10	3	10	3	2	0	0	1	0	0	0	7	2	2
Hagereselam	1	50	1	1	5	2	H selam	2		2	Lack of knowledge				2	10996	2	6		0	10.1		0.87	No	No		123	0	0	0					3	8	3	8	0	1	2	1	0	2	0	2	5	2	1
Hagereselam	2	57	4	1	1	1	Semret	1	Cbhi	1		1	6	0.66	4	1000	2	5		0	5.7		0.77	No	No		150	0	0	0					3	21	3	21	0	0	0	0	0	0	0	0	7	1	0
Hagereselam	1	68	1	1	2	1	Simeret	2		2	No knowledge	2			1	800	2		8	0	7		0.68	No	1			0	0	0					3	10	3	10	0	0	0	0	0	0	0	0	7	0	0
Hagereselam	1	44	1	1	3	1	Hadenet	1	Cbhi	2	Lack of knowledge	1	7	2	2	1800	2	1		0	7.4	278	0.76	No	1			7	0	0					3	3	3	3	0	0	0	0	0	3	2	2	6	1	1
Hagereselam	1	32	1	1	3	1	Walta	1	Low income	2	Follow up at mekelle	2	5	3	2	1000	1	2		0	10.7	135	0.73	No	1		135	0	0	1	7	0	0		3	3	3	3	3	2	0	0	0	2	0	5	5	1	1
Hagereselam	2	50	4	1	1	1	D/birhan	1	Cbhi	1		1	2	2	2	1000	2	2		0	9.6		0.75	No	2		135	0	0	0					3	14	3	14	0	0	0	0	0	0	0	0	5	0	0
Hagereselam	1	58	1	1	1	1	Arebaye	1	Cbhi	2		1	7	2.5	2	1200	1	13		0	7.1	155	0.7	No	1		82	2	0	1	3				3	10	3	10	3	3	0	0	0	0	0	0	6	0	0
Hagereselam	2	25	1	1	1	4	Meadi	1	Cbhi	1		1	1	2	1	0	1	3		0	7.1		0.88	No	1		91	0	0	0					3	17	3	17	0	0	0	0	0	1	0	0	5	0	1
Hagereselam	1	37	1	1	4	1	Arege	1	Cbhi	1		1	6	1	1	1000	1	7		0	12.5		1.11	No	2		264	0	0	1	2				3	21	3	21	1	0.5	0	0	0	0	0	0	4	0	1
Hagereselam	1	40	1	1	1	1	Simeret	1	Cbhi	2	Not available	1	6	1	1	1200	1	12		0	11.1		0.43	No	1			0	0	0	2	0	0	0	3	14	3	14	0	0	0	0	2	0	0	0	5	2	1
Hagereselam	2	35	4	1	1	3	Hadenet	1	Cbhi	1		1	2	0.33	1	1000	1	10		0	10.7	120	0.61	No	1			0	0	1	1				3	10	3	10	0	2	0	0	0	0	0	0	5	0	1
Hagereselam	2	40	1	1	1	1	M/abiy	1	Cbhi	2	New to follow up	1	7	1	2	800	1	5		0	9.6		0.53	No	1			0	0	0					3	10	3	10	3	0	0	0	0	0	1	0	5	1	1
Hagereselam	2	48	4	1	1	3	Hagereselam	2		2		2			2	1000	2		8	0	8	112	0.6	No	3			0	0	0					3	10	3	10	0	0	0	0	0	0	0	0	5	1	1
Hagereselam	1	24	1	1	1	1	Hadinet	1		2	Lack of knowledge	2	3	3	2	800	1	1		1	5	92	0.87	No	1			4	0	1	1				3	21	3	21	3	2	0	1	2	0	0	0	5	0	0
Hagereselam	2	40	1	4	2	4	Da selase	1	CBHI	2		1	3	2	2	800	1	17		0	7.8	143	0.72	No	2			0	0	0					3	10	3	10	3	0	0	0	0	0	0	0	5	1	1
Hagereselam	2	75	2	1	1	4		1	Cbhi	1		1	1	0.2	2		2	7		0	6.8		1.18	No	No			0	0	0					3	21	3	21						1	1	3			2
Hagereselam	2	50	1	1	3	4	Hagereselam	1	Low income	1		2	2	0.5	2		2	7		0	8.8		0.77	No	No			0	0	0					3	19	3	19						1	2	2		1	1
Hagereselam	1	60	1	1	4	2	H/selam	1	Staff	1		2		0.1	2	1826	2	3		0	11.7		0.69	No	No			0	1	0					3	14	3	14									6	1	1
Hagereselam	1	59	1	1	3	3	Selam	1	Cbhi	2	New to follow up	1	8	0.25	1	1000	2	1		0	9.5	139	0.77	No	2			0	0	1				14	3	14	3	14	0	14	0	1	0	4	2	2	5	1	2
Hagereselam	1	63	1	1	5	2	H selam	2		2	New	2			2	3350	2			0	10.6	238	0.75	No	2			0	0	0					3	17	3	17	0	0	0	0	0	4	0	0	5	0	0
Hagereselam	2	26	1	1	5	2	Seret	2		1		2			1	3900	1	3		0	7.9	173	0.34	No	1			0	0	0					3	10	3	10	2	0	0	0	0	2	0	6	5	3	3
Hagereselam	2	58	1	1	3	4		1	Cbhi	2	New to the area	1	3	0.25	2	2000	2	2		0	9.6	163	0.65	No	3			0	0	0					3	10	3	10	2	0	0	0	0	2	0	0	5	1	1
Hagereselam	1	28	1	1	2	1	Mahbere selase	1	Cbhi	1		1	7	1	2	500	1	6		0	14.3	172	0.68	No	1			0	0	1		2			3	21	3	21	0	4	0	0	1	0	0	0	5	1	0
Hagereselam	2	40	3	1	1	1	Lemat	1	CBHI	1		1	2	1	2	500	2	5		0	8.3	161	0.56	No	1			0	0	0					3	9	3	9	1	1	0	0	1	0	0	2	5	1	0
Hagereselam	1	27	3	1	1	1	Adeha	1	CBHI	2	New patient	1	6	5	2	1200	1	6		0	8		1.04	No	1			2	0	0					3	28	3	28	0	0	0	0	0	0	0	0	5	0	0
Hagereselam	1	22	1	1	1	3	H/selam	1	Cbhi	2		1	4	0.25	2	1500	1	3		0	7.9	154	0.701	No	2			0	0	0					3	14	3	14	0	0	0	0	0	2	0	3	5	3	0
Hagereselam	1	29	1	1	3	1	H selam	1	Cbhi	2	New	1	4	0.25	2	800	1	10		0	6.6	79	0.78	No	1			0	0	0					3	14	3	14	0	0	0	0	0	0	2	0	5	1	1
Ayder																					10	150	0.8	No	1		140	0
Ayder																					8	170	0.91	No	3		197	0
Ayder																					7	106	0.79	No	2		216	0
Ayder																					6	126	0.56	No	No			0
Ayder																					9	142	0.76	No	2		111	0
Ayder																					6	226	#NULL!	No	3			0
Ayder																					8	98	0.71	No	2		174	0
Ayder																					9	160	0.56	No	2		146	0
Ayder																					7	100	1.13	No	2		300	3
Ayder																					8	149	0.7	No	1		128	0
Ayder																					7	177	0.93	No	2		179	0
Ayder																					9	278	1.02	No	3		500	2
Ayder																					9	392	0.65	No	3		137	3
Ayder																					6.5	133	0.6	No	2		220	3
Ayder																					7	160	0.86	No	1		118	0
Ayder																					7	76	0.7	No	2		116	4
Ayder																					7	136	0.73	No	1		134	0
Ayder																					8	162	0.55	No	2		105	0
Ayder																					8	116	0.74	No	3		342	4
Ayder																					10	223	0.71	No	1			0
Ayder																					9	184	0.77	No	1		231	0
Ayder																					8	149	0.49	No	1		56	2
Ayder																					12	195	0.93	No	1			0
Ayder																					12	176	0.75	No	2		197	0
Ayder																					10	247	0.56	No	2		216	0
Ayder																					12	147	0.86	No	2		164	0
Ayder																					12	306	0.45	No	1		548	0
Ayder																					10	185	0.62	No	1		250	0
Ayder																					10	172	0.66	No	3		177	0
Ayder																					11	107	0.71	No	1		193	3
Ayder																					13	104	0.6	No	1			0
Ayder																					9	175	0.8	No	3		143	3
Ayder																					11	308	0.62	No	2		96	3
Ayder																					10	136	0.8	No	1			1
Ayder																					6	136	0.4	No	2		123	0
Ayder																					6	103	0.93	No	2		64	0
Ayder																					10	221	1	No	1			0
Ayder																					9	220	0.51	No	1		210	0
Ayder																					7	119	0.8	No	3		121	0
Ayder																					7	83	0.55	No	1		185	0
Ayder																					9	304	0.94	No	2		207	3
Ayder																					10	196	0.66	No	2		152	0
Ayder																					9	110	0.95	No	2		125	0
Ayder																					8	175	0.66	No	1		103	0
Ayder																					9	151	0.94	No	1		138	5
Ayder																					10	186	0.81	No	2		281	2
Ayder																					9	221	1.38	No	2		250	0
Ayder																					8	119	0.99	No	1		146	0
Ayder																					8.8	123	0.7	No	1		181	2
Ayder																					9	109	0.67	No	2		121	0
Ayder																					7	163	0.57	No	2		186	0
Ayder																					8	149	0.8	No	No		115	1
Ayder																					14	260	0.51	No	3		168	0
Ayder																					8	187	0.76	No	2		129	0
Ayder																					9	120	0.8	No	1		120	0
Ayder																					9	85	0.5	No	1		85	0
Ayder																					20.1	145	0.83	No	2		145	0
Ayder																					12	275	0.78	No	3		275	0
Ayder																					7.5	228	0.8	No	1		228	0
Ayder																					9	146	0.57	No	3		180	1
Ayder																					7	246	0.45	No	2		246	0
Ayder																					7	131	0.69	No	2		131	0
Ayder																					10	110	0.5	No	1		110	0
Ayder																					10	117	#NULL!	No	2		237	0
Ayder																					7	117	0.5	No	2		117	2
Ayder																					8	188	0.64	No	3		190	3
Ayder																					8	105	0.86	No	1		105	2
[truncated: 169 more columns]
